# Supplementary material for: Clinical Trial Participation Motivation: Role of Smoking Status
Source: Healthcare (Basel). 2025 Feb 11;13(4):389. doi: 10.3390/healthcare13040389 (PMC11854915; doi:10.3390/healthcare13040389)
Supplement: Supplementary file 1 [file healthcare-13-00389-s001.zip]

Archive with 2 entries (2 files):
- healthcare-3320643 -Figures.pdf
- healthcare-3320643-Tables.pdf
